# Supplementary material for: TarDB: an online database for plant miRNA targets and miRNA-triggered phased siRNAs
Source: BMC Genomics. 2021 May 13;22:348. doi: 10.1186/s12864-021-07680-5 (PMC8120726; doi:10.1186/s12864-021-07680-5)
Supplement: Supplementary file 2 — Additional file 2: Supplementary Table S1. Degradome/PARE-seq and small RNA-seq data used for TarDB database construction. [file 12864_2021_7680_MOESM2_ESM.xlsx]

## Sheet: Data
Supplementary Table S1. Degradome/PARE-seq and small RNA-seq data used for TarDB database construction
Species	Data_ID	Data_Source	Data_Type
Amborella trichopoda	GSM1024603	NCBI GEO(https://www.ncbi.nlm.nih.gov/gds)	Degradome/PARE-seq
Amborella trichopoda	GSM1024604	NCBI GEO(https://www.ncbi.nlm.nih.gov/gds)	Degradome/PARE-seq
Arabidopsis thaliana	GSM1330569	NCBI GEO(https://www.ncbi.nlm.nih.gov/gds)	Degradome/PARE-seq
Arabidopsis thaliana	GSM1330570	NCBI GEO(https://www.ncbi.nlm.nih.gov/gds)	Degradome/PARE-seq
Arabidopsis thaliana	GSM280226	NCBI GEO(https://www.ncbi.nlm.nih.gov/gds)	Degradome/PARE-seq
Arabidopsis thaliana	GSM280227	NCBI GEO(https://www.ncbi.nlm.nih.gov/gds)	Degradome/PARE-seq
Brachypodium distachyon	GSM1266854	NCBI GEO(https://www.ncbi.nlm.nih.gov/gds)	Degradome/PARE-seq
Brachypodium distachyon	GSM1266855	NCBI GEO(https://www.ncbi.nlm.nih.gov/gds)	Degradome/PARE-seq
Brachypodium distachyon	GSM1266856	NCBI GEO(https://www.ncbi.nlm.nih.gov/gds)	Degradome/PARE-seq
Brachypodium distachyon	GSM1266857	NCBI GEO(https://www.ncbi.nlm.nih.gov/gds)	Degradome/PARE-seq
Citrus sinensis	GSM1138345	NCBI GEO(https://www.ncbi.nlm.nih.gov/gds)	Degradome/PARE-seq
Citrus sinensis	GSM1138346	NCBI GEO(https://www.ncbi.nlm.nih.gov/gds)	Degradome/PARE-seq
Citrus sinensis	GSM1138347	NCBI GEO(https://www.ncbi.nlm.nih.gov/gds)	Degradome/PARE-seq
Fragaria vesca	GSM1513958	NCBI GEO(https://www.ncbi.nlm.nih.gov/gds)	Degradome/PARE-seq
Fragaria vesca	GSM1513959	NCBI GEO(https://www.ncbi.nlm.nih.gov/gds)	Degradome/PARE-seq
Fragaria vesca	GSM1513960	NCBI GEO(https://www.ncbi.nlm.nih.gov/gds)	Degradome/PARE-seq
Glycine max	GSM848963	NCBI GEO(https://www.ncbi.nlm.nih.gov/gds)	Degradome/PARE-seq
Glycine max	GSM848964	NCBI GEO(https://www.ncbi.nlm.nih.gov/gds)	Degradome/PARE-seq
Glycine max	GSM848965	NCBI GEO(https://www.ncbi.nlm.nih.gov/gds)	Degradome/PARE-seq
Glycine max	GSM848966	NCBI GEO(https://www.ncbi.nlm.nih.gov/gds)	Degradome/PARE-seq
Glycine max	GSM848967	NCBI GEO(https://www.ncbi.nlm.nih.gov/gds)	Degradome/PARE-seq
Hordeum vulgare	GSM949160	NCBI GEO(https://www.ncbi.nlm.nih.gov/gds)	Degradome/PARE-seq
Hordeum vulgare	GSM949161	NCBI GEO(https://www.ncbi.nlm.nih.gov/gds)	Degradome/PARE-seq
Hordeum vulgare	GSM949162	NCBI GEO(https://www.ncbi.nlm.nih.gov/gds)	Degradome/PARE-seq
Malus domestica	GSM880656	NCBI GEO(https://www.ncbi.nlm.nih.gov/gds)	Degradome/PARE-seq
Medicago truncatula	GSM643817	NCBI GEO(https://www.ncbi.nlm.nih.gov/gds)	Degradome/PARE-seq
Medicago truncatula	GSM643818	NCBI GEO(https://www.ncbi.nlm.nih.gov/gds)	Degradome/PARE-seq
Medicago truncatula	GSM769293	NCBI GEO(https://www.ncbi.nlm.nih.gov/gds)	Degradome/PARE-seq
Oryza sativa	GSM4113551	NCBI GEO(https://www.ncbi.nlm.nih.gov/gds)	Degradome/PARE-seq
Oryza sativa	GSM434596	NCBI GEO(https://www.ncbi.nlm.nih.gov/gds)	Degradome/PARE-seq
Oryza sativa	GSM455938	NCBI GEO(https://www.ncbi.nlm.nih.gov/gds)	Degradome/PARE-seq
Oryza sativa	GSM455939	NCBI GEO(https://www.ncbi.nlm.nih.gov/gds)	Degradome/PARE-seq
Phaseolus vulgaris	GSM1646759	NCBI GEO(https://www.ncbi.nlm.nih.gov/gds)	Degradome/PARE-seq
Phaseolus vulgaris	GSM1646760	NCBI GEO(https://www.ncbi.nlm.nih.gov/gds)	Degradome/PARE-seq
Phaseolus vulgaris	SRR3479070	NCBI SRA(https://www.ncbi.nlm.nih.gov/sra/)	Degradome/PARE-seq
Phaseolus vulgaris	SRR3479071	NCBI SRA(https://www.ncbi.nlm.nih.gov/sra/)	Degradome/PARE-seq
Physcomitrella patens	GSM410805	NCBI GEO(https://www.ncbi.nlm.nih.gov/gds)	Degradome/PARE-seq
Prunus persica	GSM944975	NCBI GEO(https://www.ncbi.nlm.nih.gov/gds)	Degradome/PARE-seq
Solanum lycopersicum	GSM1047560	NCBI GEO(https://www.ncbi.nlm.nih.gov/gds)	Degradome/PARE-seq
Solanum lycopersicum	GSM553688	NCBI GEO(https://www.ncbi.nlm.nih.gov/gds)	Degradome/PARE-seq
Solanum lycopersicum	GSM553689	NCBI GEO(https://www.ncbi.nlm.nih.gov/gds)	Degradome/PARE-seq
Solanum lycopersicum	GSM553690	NCBI GEO(https://www.ncbi.nlm.nih.gov/gds)	Degradome/PARE-seq
Triticum aestivum	GSM911923	NCBI GEO(https://www.ncbi.nlm.nih.gov/gds)	Degradome/PARE-seq
Triticum aestivum	GSM911924	NCBI GEO(https://www.ncbi.nlm.nih.gov/gds)	Degradome/PARE-seq
Triticum aestivum	SRR3710487	NCBI SRA(https://www.ncbi.nlm.nih.gov/sra/)	Degradome/PARE-seq
Vitis vinifera	GSM458931	NCBI GEO(https://www.ncbi.nlm.nih.gov/gds)	Degradome/PARE-seq
Volvox carteri	GSM1263779	NCBI GEO(https://www.ncbi.nlm.nih.gov/gds)	Degradome/PARE-seq
Zea mays	GSM1160279	NCBI GEO(https://www.ncbi.nlm.nih.gov/gds)	Degradome/PARE-seq
Zea mays	GSM1160280	NCBI GEO(https://www.ncbi.nlm.nih.gov/gds)	Degradome/PARE-seq
Zea mays	GSM1160281	NCBI GEO(https://www.ncbi.nlm.nih.gov/gds)	Degradome/PARE-seq
Zea mays	GSM1160282	NCBI GEO(https://www.ncbi.nlm.nih.gov/gds)	Degradome/PARE-seq
Amborella trichopoda	AmOFFs	Donald Danforth Plant Science Center (http://smallrna.danforthcenter.org/)	small RNA-seq
Amborella trichopoda	ATR1	Donald Danforth Plant Science Center (http://smallrna.danforthcenter.org/)	small RNA-seq
Amborella trichopoda	AmLeas	Donald Danforth Plant Science Center (http://smallrna.danforthcenter.org/)	small RNA-seq
Arabidopsis lyrata	GSM518431	NCBI GEO(https://www.ncbi.nlm.nih.gov/gds)	small RNA-seq
Arabidopsis lyrata	GSM518430	NCBI GEO(https://www.ncbi.nlm.nih.gov/gds)	small RNA-seq
Arabidopsis lyrata	GSM518429	NCBI GEO(https://www.ncbi.nlm.nih.gov/gds)	small RNA-seq
Arabidopsis lyrata	GSE18077	NCBI GEO(https://www.ncbi.nlm.nih.gov/gds)	small RNA-seq
Arabidopsis lyrata	SRR040402	NCBI SRA(https://www.ncbi.nlm.nih.gov/sra/)	small RNA-seq
Arabidopsis lyrata	SRR040401	NCBI SRA(https://www.ncbi.nlm.nih.gov/sra/)	small RNA-seq
Arabidopsis thaliana	GSM1087987	NCBI GEO(https://www.ncbi.nlm.nih.gov/gds)	small RNA-seq
Arabidopsis thaliana	GSM1087988	NCBI GEO(https://www.ncbi.nlm.nih.gov/gds)	small RNA-seq
Arabidopsis thaliana	GSM1087998	NCBI GEO(https://www.ncbi.nlm.nih.gov/gds)	small RNA-seq
Arabidopsis thaliana	GSM1087999	NCBI GEO(https://www.ncbi.nlm.nih.gov/gds)	small RNA-seq
Arabidopsis thaliana	GSM1178880	NCBI GEO(https://www.ncbi.nlm.nih.gov/gds)	small RNA-seq
Arabidopsis thaliana	GSM1178881	NCBI GEO(https://www.ncbi.nlm.nih.gov/gds)	small RNA-seq
Arabidopsis thaliana	GSM1178882	NCBI GEO(https://www.ncbi.nlm.nih.gov/gds)	small RNA-seq
Arabidopsis thaliana	GSM1668897	NCBI GEO(https://www.ncbi.nlm.nih.gov/gds)	small RNA-seq
Arabidopsis thaliana	GSM1668899	NCBI GEO(https://www.ncbi.nlm.nih.gov/gds)	small RNA-seq
Arabidopsis thaliana	GSM1668905	NCBI GEO(https://www.ncbi.nlm.nih.gov/gds)	small RNA-seq
Arabidopsis thaliana	GSM2066567	NCBI GEO(https://www.ncbi.nlm.nih.gov/gds)	small RNA-seq
Arabidopsis thaliana	GSM2181671	NCBI GEO(https://www.ncbi.nlm.nih.gov/gds)	small RNA-seq
Arabidopsis thaliana	GSM2181672	NCBI GEO(https://www.ncbi.nlm.nih.gov/gds)	small RNA-seq
Arabidopsis thaliana	GSM2181673	NCBI GEO(https://www.ncbi.nlm.nih.gov/gds)	small RNA-seq
Arabidopsis thaliana	GSM707678	NCBI GEO(https://www.ncbi.nlm.nih.gov/gds)	small RNA-seq
Arabidopsis thaliana	GSM707679	NCBI GEO(https://www.ncbi.nlm.nih.gov/gds)	small RNA-seq
Arabidopsis thaliana	GSM707680	NCBI GEO(https://www.ncbi.nlm.nih.gov/gds)	small RNA-seq
Arabidopsis thaliana	GSM707681	NCBI GEO(https://www.ncbi.nlm.nih.gov/gds)	small RNA-seq
Brachypodium distachyon	OBD04	Donald Danforth Plant Science Center (http://smallrna.danforthcenter.org/)	small RNA-seq
Brachypodium distachyon	OBD03	Donald Danforth Plant Science Center (http://smallrna.danforthcenter.org/)	small RNA-seq
Brachypodium distachyon	OBD02	Donald Danforth Plant Science Center (http://smallrna.danforthcenter.org/)	small RNA-seq
Brachypodium distachyon	OBD01	Donald Danforth Plant Science Center (http://smallrna.danforthcenter.org/)	small RNA-seq
Brachypodium distachyon	BDI19	Donald Danforth Plant Science Center (http://smallrna.danforthcenter.org/)	small RNA-seq
Brachypodium distachyon	BDI18	Donald Danforth Plant Science Center (http://smallrna.danforthcenter.org/)	small RNA-seq
Brachypodium distachyon	BDI17	Donald Danforth Plant Science Center (http://smallrna.danforthcenter.org/)	small RNA-seq
Brachypodium distachyon	BDI16	Donald Danforth Plant Science Center (http://smallrna.danforthcenter.org/)	small RNA-seq
Brachypodium distachyon	BDI15	Donald Danforth Plant Science Center (http://smallrna.danforthcenter.org/)	small RNA-seq
Brachypodium distachyon	BDI09	Donald Danforth Plant Science Center (http://smallrna.danforthcenter.org/)	small RNA-seq
Brachypodium distachyon	BDI06	Donald Danforth Plant Science Center (http://smallrna.danforthcenter.org/)	small RNA-seq
Brachypodium distachyon	BDI08	Donald Danforth Plant Science Center (http://smallrna.danforthcenter.org/)	small RNA-seq
Brachypodium distachyon	BDI04	Donald Danforth Plant Science Center (http://smallrna.danforthcenter.org/)	small RNA-seq
Brachypodium distachyon	BDI05	Donald Danforth Plant Science Center (http://smallrna.danforthcenter.org/)	small RNA-seq
Brachypodium distachyon	BDI02	Donald Danforth Plant Science Center (http://smallrna.danforthcenter.org/)	small RNA-seq
Brachypodium distachyon	BDI03	Donald Danforth Plant Science Center (http://smallrna.danforthcenter.org/)	small RNA-seq
Brachypodium distachyon	BDI01	Donald Danforth Plant Science Center (http://smallrna.danforthcenter.org/)	small RNA-seq
Carica papaya	CPA2	Donald Danforth Plant Science Center (http://smallrna.danforthcenter.org/)	small RNA-seq
Carica papaya	CPA3	Donald Danforth Plant Science Center (http://smallrna.danforthcenter.org/)	small RNA-seq
Carica papaya	CPA1	Donald Danforth Plant Science Center (http://smallrna.danforthcenter.org/)	small RNA-seq
Chlamydomonas reinhardtii	CRE8	Donald Danforth Plant Science Center (http://smallrna.danforthcenter.org/)	small RNA-seq
Chlamydomonas reinhardtii	CRE7	Donald Danforth Plant Science Center (http://smallrna.danforthcenter.org/)	small RNA-seq
Chlamydomonas reinhardtii	CRE6	Donald Danforth Plant Science Center (http://smallrna.danforthcenter.org/)	small RNA-seq
Chlamydomonas reinhardtii	CRE3	Donald Danforth Plant Science Center (http://smallrna.danforthcenter.org/)	small RNA-seq
Chlamydomonas reinhardtii	CRE2	Donald Danforth Plant Science Center (http://smallrna.danforthcenter.org/)	small RNA-seq
Chlamydomonas reinhardtii	CRE1	Donald Danforth Plant Science Center (http://smallrna.danforthcenter.org/)	small RNA-seq
Citrus sinensis	CSI3	Donald Danforth Plant Science Center (http://smallrna.danforthcenter.org/)	small RNA-seq
Citrus sinensis	CSI2	Donald Danforth Plant Science Center (http://smallrna.danforthcenter.org/)	small RNA-seq
Citrus sinensis	CSI1	Donald Danforth Plant Science Center (http://smallrna.danforthcenter.org/)	small RNA-seq
Glycine max	GMA04	Donald Danforth Plant Science Center (http://smallrna.danforthcenter.org/)	small RNA-seq
Glycine max	GMA02	Donald Danforth Plant Science Center (http://smallrna.danforthcenter.org/)	small RNA-seq
Glycine max	GMA03	Donald Danforth Plant Science Center (http://smallrna.danforthcenter.org/)	small RNA-seq
Glycine max	GMA01	Donald Danforth Plant Science Center (http://smallrna.danforthcenter.org/)	small RNA-seq
Hordeum vulgare	HVU2	Donald Danforth Plant Science Center (http://smallrna.danforthcenter.org/)	small RNA-seq
Hordeum vulgare	HVU3	Donald Danforth Plant Science Center (http://smallrna.danforthcenter.org/)	small RNA-seq
Hordeum vulgare	HVU1	Donald Danforth Plant Science Center (http://smallrna.danforthcenter.org/)	small RNA-seq
Malus domestica	APL_Lf	Donald Danforth Plant Science Center (http://smallrna.danforthcenter.org/)	small RNA-seq
Malus domestica	APL_Frt	Donald Danforth Plant Science Center (http://smallrna.danforthcenter.org/)	small RNA-seq
Malus domestica	APL_Fl	Donald Danforth Plant Science Center (http://smallrna.danforthcenter.org/)	small RNA-seq
Manihot esculenta	Cassa_Ste	Donald Danforth Plant Science Center (http://smallrna.danforthcenter.org/)	small RNA-seq
Manihot esculenta	Cassa_Lf	Donald Danforth Plant Science Center (http://smallrna.danforthcenter.org/)	small RNA-seq
Manihot esculenta	Cassa_Cal	Donald Danforth Plant Science Center (http://smallrna.danforthcenter.org/)	small RNA-seq
Medicago truncatula	MYR1	Donald Danforth Plant Science Center (http://smallrna.danforthcenter.org/)	small RNA-seq
Medicago truncatula	MTR01	Donald Danforth Plant Science Center (http://smallrna.danforthcenter.org/)	small RNA-seq
Medicago truncatula	MSDL1	Donald Danforth Plant Science Center (http://smallrna.danforthcenter.org/)	small RNA-seq
Medicago truncatula	MRMI1	Donald Danforth Plant Science Center (http://smallrna.danforthcenter.org/)	small RNA-seq
Medicago truncatula	MRG1	Donald Danforth Plant Science Center (http://smallrna.danforthcenter.org/)	small RNA-seq
Medicago truncatula	MND1	Donald Danforth Plant Science Center (http://smallrna.danforthcenter.org/)	small RNA-seq
Medicago truncatula	MLEF	Donald Danforth Plant Science Center (http://smallrna.danforthcenter.org/)	small RNA-seq
Medicago truncatula	MINF	Donald Danforth Plant Science Center (http://smallrna.danforthcenter.org/)	small RNA-seq
Musa acuminata	MAC3	Donald Danforth Plant Science Center (http://smallrna.danforthcenter.org/)	small RNA-seq
Musa acuminata	MAC2	Donald Danforth Plant Science Center (http://smallrna.danforthcenter.org/)	small RNA-seq
Musa acuminata	MAC1	Donald Danforth Plant Science Center (http://smallrna.danforthcenter.org/)	small RNA-seq
Oryza sativa	GSM1081563	NCBI GEO(https://www.ncbi.nlm.nih.gov/gds)	small RNA-seq
Oryza sativa	GSM1081564	NCBI GEO(https://www.ncbi.nlm.nih.gov/gds)	small RNA-seq
Oryza sativa	GSM1081565	NCBI GEO(https://www.ncbi.nlm.nih.gov/gds)	small RNA-seq
Oryza sativa	GSM1409671	NCBI GEO(https://www.ncbi.nlm.nih.gov/gds)	small RNA-seq
Oryza sativa	GSM1409672	NCBI GEO(https://www.ncbi.nlm.nih.gov/gds)	small RNA-seq
Oryza sativa	GSM1409673	NCBI GEO(https://www.ncbi.nlm.nih.gov/gds)	small RNA-seq
Oryza sativa	GSM1409674	NCBI GEO(https://www.ncbi.nlm.nih.gov/gds)	small RNA-seq
Oryza sativa	GSM1547539	NCBI GEO(https://www.ncbi.nlm.nih.gov/gds)	small RNA-seq
Oryza sativa	GSM520637	NCBI GEO(https://www.ncbi.nlm.nih.gov/gds)	small RNA-seq
Oryza sativa	GSM520640	NCBI GEO(https://www.ncbi.nlm.nih.gov/gds)	small RNA-seq
Oryza sativa	GSM647192	NCBI GEO(https://www.ncbi.nlm.nih.gov/gds)	small RNA-seq
Oryza sativa	GSM647193	NCBI GEO(https://www.ncbi.nlm.nih.gov/gds)	small RNA-seq
Oryza sativa	GSM647194	NCBI GEO(https://www.ncbi.nlm.nih.gov/gds)	small RNA-seq
Oryza sativa	GSM647195	NCBI GEO(https://www.ncbi.nlm.nih.gov/gds)	small RNA-seq
Oryza sativa	GSM816687	NCBI GEO(https://www.ncbi.nlm.nih.gov/gds)	small RNA-seq
Oryza sativa	GSM816688	NCBI GEO(https://www.ncbi.nlm.nih.gov/gds)	small RNA-seq
Oryza sativa	GSM816689	NCBI GEO(https://www.ncbi.nlm.nih.gov/gds)	small RNA-seq
Oryza sativa	GSM816690	NCBI GEO(https://www.ncbi.nlm.nih.gov/gds)	small RNA-seq
Oryza sativa	GSM816691	NCBI GEO(https://www.ncbi.nlm.nih.gov/gds)	small RNA-seq
Oryza sativa	GSM816692	NCBI GEO(https://www.ncbi.nlm.nih.gov/gds)	small RNA-seq
Oryza sativa	GSM816693	NCBI GEO(https://www.ncbi.nlm.nih.gov/gds)	small RNA-seq
Oryza sativa	GSM816694	NCBI GEO(https://www.ncbi.nlm.nih.gov/gds)	small RNA-seq
Oryza sativa	GSM816695	NCBI GEO(https://www.ncbi.nlm.nih.gov/gds)	small RNA-seq
Oryza sativa	GSM816696	NCBI GEO(https://www.ncbi.nlm.nih.gov/gds)	small RNA-seq
Oryza sativa	GSM816697	NCBI GEO(https://www.ncbi.nlm.nih.gov/gds)	small RNA-seq
Oryza sativa	GSM816698	NCBI GEO(https://www.ncbi.nlm.nih.gov/gds)	small RNA-seq
Oryza sativa	GSM816699	NCBI GEO(https://www.ncbi.nlm.nih.gov/gds)	small RNA-seq
Oryza sativa	GSM816700	NCBI GEO(https://www.ncbi.nlm.nih.gov/gds)	small RNA-seq
Oryza sativa	GSM816701	NCBI GEO(https://www.ncbi.nlm.nih.gov/gds)	small RNA-seq
Oryza sativa	GSM816702	NCBI GEO(https://www.ncbi.nlm.nih.gov/gds)	small RNA-seq
Oryza sativa	GSM816703	NCBI GEO(https://www.ncbi.nlm.nih.gov/gds)	small RNA-seq
Oryza sativa	GSM816730	NCBI GEO(https://www.ncbi.nlm.nih.gov/gds)	small RNA-seq
Oryza sativa	GSM816731	NCBI GEO(https://www.ncbi.nlm.nih.gov/gds)	small RNA-seq
Oryza sativa	GSM816732	NCBI GEO(https://www.ncbi.nlm.nih.gov/gds)	small RNA-seq
Oryza sativa	GSM816733	NCBI GEO(https://www.ncbi.nlm.nih.gov/gds)	small RNA-seq
Oryza sativa	GSM816735	NCBI GEO(https://www.ncbi.nlm.nih.gov/gds)	small RNA-seq
Oryza sativa	GSM816736	NCBI GEO(https://www.ncbi.nlm.nih.gov/gds)	small RNA-seq
Oryza sativa	GSM816737	NCBI GEO(https://www.ncbi.nlm.nih.gov/gds)	small RNA-seq
Oryza sativa	GSM816738	NCBI GEO(https://www.ncbi.nlm.nih.gov/gds)	small RNA-seq
Oryza sativa	GSM816739	NCBI GEO(https://www.ncbi.nlm.nih.gov/gds)	small RNA-seq
Oryza sativa	GSM816740	NCBI GEO(https://www.ncbi.nlm.nih.gov/gds)	small RNA-seq
Oryza sativa	GSM816741	NCBI GEO(https://www.ncbi.nlm.nih.gov/gds)	small RNA-seq
Oryza sativa	GSM816742	NCBI GEO(https://www.ncbi.nlm.nih.gov/gds)	small RNA-seq
Oryza sativa	GSM816743	NCBI GEO(https://www.ncbi.nlm.nih.gov/gds)	small RNA-seq
Oryza sativa	GSM816744	NCBI GEO(https://www.ncbi.nlm.nih.gov/gds)	small RNA-seq
Oryza sativa	GSM816745	NCBI GEO(https://www.ncbi.nlm.nih.gov/gds)	small RNA-seq
Oryza sativa	GSM816746	NCBI GEO(https://www.ncbi.nlm.nih.gov/gds)	small RNA-seq
Oryza sativa	GSM816747	NCBI GEO(https://www.ncbi.nlm.nih.gov/gds)	small RNA-seq
Oryza sativa	GSM816748	NCBI GEO(https://www.ncbi.nlm.nih.gov/gds)	small RNA-seq
Panicum virgatum	PVI2	Donald Danforth Plant Science Center (http://smallrna.danforthcenter.org/)	small RNA-seq
Panicum virgatum	PVI3	Donald Danforth Plant Science Center (http://smallrna.danforthcenter.org/)	small RNA-seq
Panicum virgatum	PVI1	Donald Danforth Plant Science Center (http://smallrna.danforthcenter.org/)	small RNA-seq
Phaseolus vulgaris	PVU04	Donald Danforth Plant Science Center (http://smallrna.danforthcenter.org/)	small RNA-seq
Phaseolus vulgaris	PVU03	Donald Danforth Plant Science Center (http://smallrna.danforthcenter.org/)	small RNA-seq
Phaseolus vulgaris	PVU01	Donald Danforth Plant Science Center (http://smallrna.danforthcenter.org/)	small RNA-seq
Phaseolus vulgaris	PVU02	Donald Danforth Plant Science Center (http://smallrna.danforthcenter.org/)	small RNA-seq
Populus trichocarpa	PTR3	Donald Danforth Plant Science Center (http://smallrna.danforthcenter.org/)	small RNA-seq
Populus trichocarpa	PTR2	Donald Danforth Plant Science Center (http://smallrna.danforthcenter.org/)	small RNA-seq
Populus trichocarpa	PTR1	Donald Danforth Plant Science Center (http://smallrna.danforthcenter.org/)	small RNA-seq
Prunus persica	PCH_Rt	Donald Danforth Plant Science Center (http://smallrna.danforthcenter.org/)	small RNA-seq
Prunus persica	PCH_Lf	Donald Danforth Plant Science Center (http://smallrna.danforthcenter.org/)	small RNA-seq
Prunus persica	PCH_Frt	Donald Danforth Plant Science Center (http://smallrna.danforthcenter.org/)	small RNA-seq
Setaria italica	SIT2	Donald Danforth Plant Science Center (http://smallrna.danforthcenter.org/)	small RNA-seq
Setaria italica	SIT3	Donald Danforth Plant Science Center (http://smallrna.danforthcenter.org/)	small RNA-seq
Setaria italica	SIT1	Donald Danforth Plant Science Center (http://smallrna.danforthcenter.org/)	small RNA-seq
Solanum lycopersicum	SLY3	Donald Danforth Plant Science Center (http://smallrna.danforthcenter.org/)	small RNA-seq
Solanum lycopersicum	SLY2	Donald Danforth Plant Science Center (http://smallrna.danforthcenter.org/)	small RNA-seq
Solanum lycopersicum	SLY1	Donald Danforth Plant Science Center (http://smallrna.danforthcenter.org/)	small RNA-seq
Solanum tuberosum	STU3	Donald Danforth Plant Science Center (http://smallrna.danforthcenter.org/)	small RNA-seq
Solanum tuberosum	STU2	Donald Danforth Plant Science Center (http://smallrna.danforthcenter.org/)	small RNA-seq
Solanum tuberosum	STU1	Donald Danforth Plant Science Center (http://smallrna.danforthcenter.org/)	small RNA-seq
Sorghum bicolor	SBI3	Donald Danforth Plant Science Center (http://smallrna.danforthcenter.org/)	small RNA-seq
Sorghum bicolor	SBI2	Donald Danforth Plant Science Center (http://smallrna.danforthcenter.org/)	small RNA-seq
Sorghum bicolor	SBI1	Donald Danforth Plant Science Center (http://smallrna.danforthcenter.org/)	small RNA-seq
Triticum aestivum	GSM903669	NCBI GEO(https://www.ncbi.nlm.nih.gov/gds)	small RNA-seq
Triticum aestivum	GSM903668	NCBI GEO(https://www.ncbi.nlm.nih.gov/gds)	small RNA-seq
Triticum aestivum	GSM903667	NCBI GEO(https://www.ncbi.nlm.nih.gov/gds)	small RNA-seq
Triticum aestivum	GSM903666	NCBI GEO(https://www.ncbi.nlm.nih.gov/gds)	small RNA-seq
Triticum aestivum	GSM903665	NCBI GEO(https://www.ncbi.nlm.nih.gov/gds)	small RNA-seq
Triticum aestivum	GSM903664	NCBI GEO(https://www.ncbi.nlm.nih.gov/gds)	small RNA-seq
Triticum aestivum	GSM903670	NCBI GEO(https://www.ncbi.nlm.nih.gov/gds)(https://www.ncbi.nlm.nih.gov/gds)	small RNA-seq
Vitis vinifera	VVI3	Donald Danforth Plant Science Center (http://smallrna.danforthcenter.org/)	small RNA-seq
Vitis vinifera	VVI2	Donald Danforth Plant Science Center (http://smallrna.danforthcenter.org/)	small RNA-seq
Vitis vinifera	VVI1	Donald Danforth Plant Science Center (http://smallrna.danforthcenter.org/)	small RNA-seq
Volvox carteri	VCA6	Donald Danforth Plant Science Center (http://smallrna.danforthcenter.org/)	small RNA-seq
Volvox carteri	VCA5	Donald Danforth Plant Science Center (http://smallrna.danforthcenter.org/)	small RNA-seq
Volvox carteri	VCA4	Donald Danforth Plant Science Center (http://smallrna.danforthcenter.org/)	small RNA-seq
Volvox carteri	VCA3	Donald Danforth Plant Science Center (http://smallrna.danforthcenter.org/)	small RNA-seq
Volvox carteri	VCA2	Donald Danforth Plant Science Center (http://smallrna.danforthcenter.org/)	small RNA-seq
Volvox carteri	VCA1	Donald Danforth Plant Science Center (http://smallrna.danforthcenter.org/)	small RNA-seq
Zea mays	ZMA3	Donald Danforth Plant Science Center (http://smallrna.danforthcenter.org/)	small RNA-seq
Zea mays	ZMA2	Donald Danforth Plant Science Center (http://smallrna.danforthcenter.org/)	small RNA-seq
Zea mays	ZMA1	Donald Danforth Plant Science Center (http://smallrna.danforthcenter.org/)	small RNA-seq
Zostera marina	ZMR3	Donald Danforth Plant Science Center (http://smallrna.danforthcenter.org/)	small RNA-seq
Zostera marina	ZMR2	Donald Danforth Plant Science Center (http://smallrna.danforthcenter.org/)	small RNA-seq
Zostera marina	ZMR1	Donald Danforth Plant Science Center (http://smallrna.danforthcenter.org/)	small RNA-seq
